# Supplementary material for: Cyber anti-intellectualism and science communication during the COVID-19 pandemic: a cross-sectional study
Source: Front Public Health. 2025 Jan 15;12:1491096. doi: 10.3389/fpubh.2024.1491096 (PMC11774729; doi:10.3389/fpubh.2024.1491096)
Supplement: Supplementary file 1 [file Table_1.XLSX]

## Sheet: Cyber Anti-intellectualism and 
性别 Sex	年龄 Age	受教育程度 Educational attainment	月收入 Monthly income	我宁愿相信普通人的智慧，也不愿相信专家和知识分子的意见 I’d rather put my trust in the wisdom of ordinary people than the opinion of experts and intellectuals.	当涉及到真正重要的问题时，理论知识起不到多大作用 When it comes to the truly important issues, theoretical knowledge doesn’t offer much assistance.	专家不过是既得利益者，他们离普通人的生活很远 Experts are merely vested interests, distant from the lives of ordinary people.	于生活有实际益处的知识才是值得学习的 Knowledge that has a practical use in life is worth learning.	我们的生活在很大程度上被秘密地方策划的阴谋所控制 Our lives are often influenced by conspiracies devised in clandestine locations.	知识分子已被特殊利益集团“收编”，大多已成为富人、当权者和利益集团的代言人 Intellectuals have been “co-opted” by special interest groups and have mostly become spokespeople for the rich, the powerful, and interest groups.	专家 experts	科学家 scientists	经济学家 economists	大学教授 university professors	医生和医疗专业人员 doctors and medical professionals	法律专业人员 legal professionals	科学传播可以促进国家科技进步与繁荣富强 Science communication can promote national scientific and technological progress and prosperity	科学传播可以提高公众科学素养 Science communication can improve public scientific literacy.	科学是科学家的事，普通人不用了解 Science is a matter for scientists; ordinary people don't need to understand it.	使用社交媒体平台浏览科技信息的频率 the frequency of using social media applications to browse S&T information	使用社交媒体平台参与科技信息讨论的频率 the frequency of using social media applications to participate in discussions about S&T information	使用社交媒体平台转发、分享科技信息的频率 the frequency of using social media applications to forward and share S&T information	5G基站所产生的辐射会影响人们的身体健康 radiation from 5G base stations affects people’s physical health	服用降压药会增加感染新冠病毒的风险 taking antihypertensive drugs increases the risk of contracting the new coronavirus	食用油吃的越少越好 the less edible oil you eat, the better	“0蔗糖”就是无糖 “0 sucrose” means no sugar	量子波动速读，可以提高学习能力 quantum fluctuation speed reading can improve learning ability
2	3	6	2	2	2	4	2	4	4	3	2	4	3	3	4	4	4	4	3	2	3	2	1	2	1	1
1	3	6	2	2	2	2	4	1	2	2	2	2	2	2	3	4	4	5	3	3	3	2	1	3	2	1
1	3	5	5	1	1	3	4	3	1	2	2	3	3	2	2	5	5	5	4	4	3	1	1	1	1	1
1	3	4	3	2	2	2	2	2	2	3	2	2	2	2	2	5	5	4	3	2	2	2	4	2	1	1
1	3	5	4	2	1	2	1	2	3	3	2	3	2	2	2	5	5	5	4	2	1	2	2	4	1	1
1	3	5	4	1	1	1	2	1	1	2	2	2	2	2	2	5	5	5	4	4	3	2	1	1	1	1
2	2	5	2	2	2	2	4	4	4	2	2	2	2	2	2	5	5	1	4	3	3	4	2	2	2	2
1	2	6	2	1	1	1	5	1	1	2	2	3	1	1	2	5	5	5	5	5	2	2	1	4	1	1
1	3	5	4	2	1	1	1	1	1	3	1	2	2	2	2	5	5	4	4	4	3	2	1	2	1	1
1	3	6	3	3	1	2	2	2	2	3	2	3	2	1	2	4	5	5	4	3	2	3	3	3	2	3
1	2	5	2	2	1	3	3	3	4	3	2	5	3	2	3	5	5	5	5	4	1	2	1	2	2	1
1	2	6	3	2	2	3	4	1	1	4	1	3	2	2	2	5	5	5	4	3	3	3	1	1	1	1
1	2	5	2	3	3	3	4	3	3	3	2	3	3	2	2	5	5	5	3	2	3	3	3	3	2	1
2	3	5	2	2	2	2	4	3	3	2	2	2	2	2	2	4	4	5	2	2	2	3	3	4	2	3
2	2	6	3	2	1	2	2	2	2	2	2	2	2	2	2	4	4	5	2	3	2	2	1	2	2	3
1	6	3	3	4	4	4	5	4	3	2	1	2	2	3	3	4	4	3	3	4	4	2	3	4	4	3
2	2	6	2	3	2	4	4	3	3	3	2	3	3	2	3	4	4	4	4	2	3	4	3	3	2	3
1	4	5	3	2	2	2	2	2	2	2	2	2	2	2	2	4	4	2	4	4	3	4	4	4	4	4
2	2	6	3	1	1	1	3	3	3	3	3	3	3	2	3	4	4	4	3	3	3	2	2	2	2	2
2	2	6	2	3	2	2	4	3	3	3	2	2	3	1	2	4	4	5	2	2	3	3	3	2	1	2
1	2	5	3	1	2	2	1	1	2	2	1	2	2	2	3	5	5	5	4	4	2	1	2	3	3	1
2	2	5	2	2	1	1	4	1	1	2	1	3	2	2	2	5	5	5	3	3	3	2	1	2	1	2
2	2	6	3	1	1	3	2	1	3	2	2	2	2	1	1	5	5	5	3	3	4	1	2	1	1	4
1	2	6	3	3	4	3	3	3	3	3	2	3	2	2	3	4	4	2	4	4	4	4	4	4	4	4
2	2	6	2	2	2	2	2	2	2	3	2	3	2	2	2	5	5	5	3	2	3	3	2	3	2	3
1	3	6	5	2	1	3	4	2	3	2	2	3	2	2	2	5	5	5	4	3	2	2	1	2	1	2
1	2	6	3	3	3	3	3	3	3	2	2	2	2	2	2	4	4	2	3	3	4	3	3	3	3	3
1	3	6	5	1	2	4	2	1	2	2	1	4	2	2	3	5	5	5	4	3	2	2	1	2	1	1
2	5	3	2	3	2	4	4	4	4	3	3	3	3	3	3	4	4	4	3	2	2	2	3	3	3	3
2	2	6	3	1	1	2	2	1	1	2	1	3	2	2	2	5	5	5	4	3	2	1	1	4	1	3
1	4	6	2	3	3	5	5	3	3	3	1	3	3	3	3	4	4	4	3	3	3	3	3	3	3	4
1	2	6	1	1	3	2	3	3	3	2	2	3	2	3	2	4	5	4	3	3	3	4	3	4	2	3
1	2	5	4	1	1	2	1	2	1	3	2	3	2	2	2	5	5	5	5	1	3	2	1	3	1	1
2	2	5	3	3	2	3	4	4	4	3	3	2	3	2	3	4	4	4	3	2	2	3	1	2	1	3
1	3	6	5	2	1	2	1	2	2	2	2	3	2	2	3	4	4	5	4	2	2	2	3	2	2	3
1	3	6	5	2	2	2	3	3	3	3	2	2	2	2	2	4	4	4	3	2	3	2	2	3	2	3
1	3	5	5	2	1	1	2	1	3	2	1	3	2	1	3	5	5	5	5	4	3	2	1	1	1	1
2	2	6	1	2	1	1	5	1	2	1	1	1	1	1	1	5	5	5	4	2	1	1	1	1	2	3
1	2	5	2	1	1	3	3	1	1	3	2	3	3	2	2	4	4	4	4	2	2	2	3	3	2	3
2	3	6	3	2	1	2	2	1	1	2	2	2	2	2	2	5	5	5	4	4	2	3	3	2	1	3
2	3	6	1	3	2	2	2	2	2	2	1	2	2	2	2	4	4	5	2	3	2	2	2	3	2	3
1	2	6	5	2	1	2	1	2	1	3	2	3	2	2	3	5	5	5	4	3	2	2	1	2	1	1
1	4	5	3	2	1	3	2	2	3	3	3	4	3	2	2	4	4	4	4	3	3	3	2	3	2	2
1	3	5	3	1	1	3	4	2	3	2	1	3	2	1	2	5	5	5	3	2	3	4	1	2	1	1
2	3	3	2	1	1	1	5	3	3	3	2	2	2	2	2	3	3	5	1	2	1	3	2	4	1	3
1	3	5	4	1	1	2	2	2	3	5	5	5	5	5	5	3	3	3	4	4	4	2	1	2	2	3
2	2	6	4	1	2	3	5	2	4	3	1	3	3	2	1	5	5	5	4	2	3	3	1	1	1	4
1	2	6	2	2	2	2	2	1	2	3	3	3	3	2	3	4	4	4	2	1	1	2	1	1	1	2
2	2	6	5	2	2	3	4	2	4	3	2	3	2	3	3	5	5	5	4	2	4	2	1	2	1	1
2	2	5	2	2	2	4	4	4	4	3	2	3	2	3	3	3	3	3	3	3	3	3	3	3	3	3
2	4	2	2	3	3	3	3	3	3	3	3	3	3	3	3	3	3	3	3	1	1	3	3	3	3	3
1	3	5	2	2	2	2	2	5	3	3	2	3	2	2	2	4	4	4	4	3	2	2	2	2	2	3
2	2	5	3	2	2	2	4	3	3	3	3	3	3	2	3	3	3	3	3	3	3	3	1	2	1	3
1	5	4	2	2	2	5	5	1	5	5	1	2	1	3	1	5	5	5	4	2	4	4	1	4	1	4
2	3	6	1	3	1	2	2	1	2	3	2	2	3	2	3	5	5	5	4	3	4	2	2	2	2	1
2	2	6	2	3	1	2	5	2	1	3	2	3	3	3	3	5	5	5	4	3	3	5	1	2	1	1
1	3	6	2	2	2	2	3	2	1	3	2	2	2	2	2	4	4	4	4	2	2	3	2	2	1	1
2	3	6	5	3	3	4	3	3	2	3	3	3	3	3	3	4	4	5	3	3	3	3	2	2	1	1
2	2	5	2	2	2	2	2	2	1	3	2	2	2	2	2	4	4	4	4	2	2	2	2	3	1	3
2	2	4	2	2	3	3	3	3	3	2	2	2	2	2	2	4	4	2	4	1	3	4	3	4	4	3
2	2	5	2	2	1	1	1	1	1	2	2	2	2	2	2	5	5	5	4	2	2	3	3	3	1	5
2	2	6	2	2	2	2	1	2	2	3	2	4	3	1	1	4	4	5	4	4	4	2	1	2	1	1
2	2	4	2	2	2	3	1	3	2	3	2	3	2	1	2	5	5	4	2	1	3	2	1	3	1	3
2	3	4	2	2	2	2	5	2	2	2	2	3	3	2	2	4	4	4	4	3	3	3	3	4	4	3
2	2	6	2	1	1	3	4	2	2	3	3	3	2	2	2	3	3	4	1	2	1	3	2	2	1	3
1	3	5	5	1	1	1	1	1	1	2	2	2	2	2	2	5	5	5	5	3	3	1	1	1	1	1
1	2	6	1	2	1	2	3	1	2	3	2	3	3	3	3	4	4	4	3	3	3	3	1	2	1	3
1	3	6	5	1	2	1	2	2	2	2	2	2	2	2	3	5	5	5	5	3	1	1	1	1	2	3
1	3	6	4	3	1	4	3	1	1	3	2	3	2	2	2	5	5	5	5	2	3	1	1	1	1	1
1	3	6	3	1	1	1	1	1	1	2	1	2	2	2	2	5	5	5	5	5	5	3	1	1	1	3
2	3	6	4	1	4	4	1	1	1	2	2	3	2	2	2	5	5	5	2	2	2	3	1	2	1	3
2	2	6	4	2	2	2	2	2	2	2	1	3	3	2	3	4	3	4	2	1	2	3	3	2	2	3
2	3	6	5	2	2	2	4	4	3	3	2	3	2	2	2	5	5	4	3	2	2	3	2	2	2	2
2	2	6	5	3	3	4	3	4	4	4	3	4	3	3	3	4	4	4	3	2	2	3	3	3	1	1
2	5	3	2	1	3	1	3	3	3	2	2	2	2	2	2	4	4	5	3	2	3	3	3	3	3	4
1	3	6	5	1	1	2	2	1	1	3	3	3	3	3	3	5	5	5	4	3	3	2	2	2	1	1
2	3	6	5	2	1	1	2	1	1	2	1	2	2	2	2	5	5	5	4	2	3	2	1	1	1	1
1	3	6	5	1	3	2	1	1	1	2	2	3	2	2	2	4	4	4	4	3	3	1	1	1	1	1
1	4	5	3	2	3	3	4	3	3	2	2	3	2	2	2	4	4	3	3	2	3	3	3	4	2	3
2	2	6	3	2	2	3	4	2	2	3	3	3	3	2	3	4	4	5	3	2	2	1	3	4	1	5
1	3	6	5	1	1	2	2	1	2	3	2	2	2	2	2	4	4	4	4	2	3	2	3	3	2	1
2	3	6	5	2	1	1	1	1	1	2	2	2	2	2	2	5	5	5	4	3	3	3	2	3	2	1
2	3	6	5	1	1	1	2	1	1	1	1	1	1	1	1	4	4	5	3	3	3	3	2	2	1	1
1	3	6	3	2	2	2	2	2	3	3	2	3	2	2	2	5	5	5	3	3	3	2	2	2	1	3
2	2	6	4	1	1	3	1	1	1	1	1	3	1	1	1	5	5	5	4	3	4	1	1	1	1	5
1	3	6	5	1	1	1	2	1	1	1	1	2	1	1	2	5	5	5	5	5	4	2	3	2	2	4
2	3	6	3	1	2	2	4	1	2	3	2	3	3	2	3	5	5	4	4	3	3	1	1	2	1	3
1	3	6	5	2	2	3	4	3	2	2	1	3	2	2	2	5	5	4	5	5	3	3	1	2	1	1
1	3	6	5	3	1	2	3	2	3	3	2	4	3	2	3	5	5	5	5	2	3	1	1	2	1	1
1	3	6	2	3	1	5	5	4	5	4	3	5	3	2	3	5	5	5	5	4	2	4	2	3	1	3
1	2	6	1	1	2	2	2	1	1	2	2	2	3	3	2	5	5	4	3	3	2	3	1	1	1	1
1	3	6	5	1	1	1	1	1	1	1	1	1	1	1	1	5	5	5	3	4	4	3	3	3	5	3
1	3	6	5	2	2	2	2	2	2	2	2	2	2	2	2	4	4	2	4	4	2	2	2	2	2	2
2	4	4	2	2	2	2	3	2	2	2	2	2	2	2	2	3	3	4	2	2	2	4	2	4	3	3
1	2	6	5	1	1	2	3	1	2	3	2	3	2	2	2	5	5	5	2	2	3	2	3	2	2	1
2	3	6	3	1	1	2	2	1	2	1	1	1	1	1	1	5	5	5	3	2	2	1	2	1	1	3
2	3	5	2	1	1	1	1	1	1	2	2	2	2	2	2	5	5	1	3	3	3	2	2	2	2	3
1	3	5	2	2	2	4	4	2	3	3	3	3	3	3	3	4	4	2	3	2	2	4	3	2	2	3
2	3	6	3	2	2	3	4	3	3	3	2	2	3	2	3	4	4	4	3	3	3	3	3	1	1	3
2	3	6	5	1	1	1	4	1	1	2	1	2	1	1	1	4	5	5	4	3	3	2	2	2	1	1
2	2	6	3	1	1	3	1	3	3	3	1	3	4	2	2	5	5	5	2	2	2	2	1	2	1	3
1	3	6	1	1	2	1	3	2	2	3	2	3	3	2	2	5	5	5	3	4	3	3	2	4	1	3
1	3	6	4	2	1	2	3	1	1	3	2	2	2	2	2	4	4	4	3	3	3	4	3	2	1	1
2	2	6	1	2	3	3	4	3	3	3	2	2	3	2	3	4	4	4	3	2	3	3	2	3	1	3
2	2	6	1	1	1	2	4	2	3	3	3	2	3	2	2	4	4	5	3	2	2	3	1	1	1	1
2	3	6	5	1	1	2	2	2	2	3	2	2	2	2	2	5	5	5	3	2	2	3	3	3	3	3
1	1	2	1	2	1	1	5	2	2	3	2	1	2	2	1	4	4	4	2	4	2	3	2	2	1	2
2	2	5	5	2	2	2	2	2	2	3	2	3	2	2	2	4	4	4	2	3	3	3	1	2	1	3
1	3	6	5	2	2	3	1	3	2	2	2	2	2	2	2	5	5	5	4	4	1	2	1	1	1	1
1	3	6	3	1	3	3	1	1	3	2	2	3	2	1	1	4	4	4	4	2	2	3	3	3	2	1
1	3	6	4	3	4	4	5	5	3	3	2	3	3	2	4	5	5	5	3	3	2	3	1	2	1	1
2	3	6	3	1	1	2	2	1	1	2	1	2	2	2	2	4	4	5	4	3	2	1	1	4	1	3
1	3	6	3	2	2	2	2	3	3	3	2	3	2	2	2	4	4	4	4	3	2	2	3	3	4	3
2	3	6	3	3	1	2	4	2	3	3	1	2	2	2	2	5	5	5	4	3	3	2	1	4	3	2
2	3	6	4	3	3	2	4	2	4	4	3	5	4	3	3	4	4	3	2	2	2	3	2	2	2	3
1	3	5	2	2	2	2	2	2	2	3	3	3	3	3	3	3	3	3	3	3	3	3	3	3	3	3
1	3	5	3	3	3	1	5	1	2	3	1	2	2	3	2	5	5	5	4	3	3	3	1	3	1	1
2	3	6	5	2	3	2	2	2	2	3	2	3	3	2	2	4	4	3	2	2	3	3	3	3	2	3
2	3	2	2	2	2	2	1	1	3	3	2	3	3	2	2	5	3	3	2	2	2	1	1	3	2	3
2	3	5	4	1	1	1	2	1	1	2	2	2	2	2	2	4	4	5	3	3	2	2	2	2	2	2
2	3	6	1	3	1	3	1	1	3	3	2	4	3	2	3	4	4	5	3	3	3	2	1	2	2	1
2	3	6	4	2	3	2	2	2	2	3	3	3	3	3	3	4	4	4	2	2	2	3	3	3	3	1
1	3	4	2	1	1	1	1	1	1	5	5	5	5	5	5	1	2	2	2	2	2	1	1	1	1	1
2	3	6	1	1	2	2	2	1	3	5	5	3	4	4	3	4	4	5	2	2	2	1	2	2	2	1
2	3	6	4	2	2	2	1	4	1	2	2	3	2	2	2	5	5	5	3	3	3	2	1	1	1	1
1	2	6	1	3	1	1	1	1	1	3	2	3	3	3	3	4	4	5	3	1	1	3	2	2	1	1
2	2	6	5	2	1	4	5	4	4	3	2	3	3	1	1	5	5	4	3	2	1	4	1	3	3	3
2	4	5	2	1	4	3	5	2	2	2	1	2	1	1	1	5	5	5	3	3	2	3	3	3	3	3
1	3	5	4	1	1	1	2	1	2	2	2	2	2	2	2	4	4	5	4	2	3	2	1	2	1	1
1	4	5	2	3	3	3	3	3	3	3	2	3	3	2	2	4	4	4	3	2	2	3	3	4	2	3
2	3	6	4	1	3	2	4	1	2	2	2	2	2	2	2	4	4	4	4	4	3	4	1	3	3	1
2	2	6	1	2	1	1	5	2	1	2	1	2	2	2	2	4	5	4	3	2	2	2	1	2	1	1
2	3	6	4	2	2	2	4	2	2	2	2	2	2	2	2	4	4	4	3	3	2	3	3	3	2	3
1	2	6	4	2	2	3	3	3	3	3	3	3	3	3	3	4	4	3	3	3	3	4	2	2	1	1
2	3	6	1	1	2	2	1	2	2	3	3	3	3	3	3	2	3	3	3	3	3	3	4	3	3	4
1	2	6	2	2	2	2	2	2	2	2	1	2	2	2	2	5	5	5	4	2	3	2	2	2	1	1
2	2	5	2	2	1	4	3	2	2	3	2	3	2	3	2	2	3	2	2	2	2	2	2	4	2	3
1	3	6	3	2	2	3	1	1	2	3	2	2	2	2	2	5	5	5	3	2	4	2	1	1	1	1
2	2	6	5	2	4	2	3	2	2	3	3	3	3	3	3	4	4	5	3	2	2	1	3	3	2	2
2	3	6	4	2	1	2	2	2	3	3	2	2	3	2	2	4	5	5	3	3	3	3	1	2	1	2
2	3	6	2	1	1	1	3	1	2	2	2	2	3	2	2	5	5	5	3	2	3	2	1	1	1	1
2	2	6	1	2	2	4	2	4	4	3	2	2	2	2	2	4	4	5	3	3	3	2	3	3	2	4
2	3	6	4	2	3	4	2	3	3	3	2	3	3	3	3	5	5	5	2	1	2	3	2	3	1	1
2	2	6	1	3	4	4	4	2	2	3	2	3	2	2	2	2	4	4	3	3	2	3	3	3	2	3
1	3	5	4	1	1	4	4	4	5	2	2	3	2	2	2	4	4	4	2	2	1	3	3	1	1	1
2	2	6	5	2	2	2	4	1	1	3	1	3	3	2	2	4	4	5	2	2	2	3	2	3	2	3
1	2	5	2	4	4	2	2	3	3	3	2	3	3	2	2	4	4	4	3	2	2	3	1	3	3	3
2	3	5	3	3	2	2	5	1	1	3	2	3	3	2	3	5	5	5	3	1	2	3	3	3	1	3
2	3	5	3	2	2	2	1	3	2	3	2	3	2	1	2	5	5	5	3	2	3	2	3	2	1	3
2	3	6	5	3	3	4	5	3	4	3	2	2	2	1	2	4	4	5	3	3	3	2	2	2	2	1
2	3	5	2	1	1	2	1	2	2	2	1	2	3	1	2	5	5	5	3	3	2	2	1	3	2	3
2	3	6	5	1	1	1	2	2	1	2	1	2	1	1	1	5	5	5	4	2	3	3	3	3	3	3
2	3	6	5	2	2	2	2	2	2	2	2	2	2	2	2	4	4	5	4	2	2	2	2	2	2	2
2	3	6	5	2	1	1	2	1	1	2	2	2	2	2	2	4	4	4	3	3	2	2	2	2	1	2
2	2	6	4	2	3	4	4	3	3	3	2	3	3	2	2	5	5	5	4	3	2	4	3	4	2	3
1	2	4	2	3	2	3	2	3	4	2	2	2	2	2	2	4	4	4	3	2	2	3	3	3	2	3
2	3	6	2	1	2	4	3	2	2	3	2	2	2	2	2	5	5	4	2	2	3	2	2	2	1	1
1	3	6	5	3	2	3	4	4	2	2	2	2	2	2	2	5	5	4	4	3	3	4	1	2	2	1
1	3	6	5	2	2	2	2	1	2	2	2	3	2	2	2	5	5	5	3	1	2	2	1	1	1	1
2	3	6	2	2	5	4	1	1	1	3	2	3	2	2	2	5	5	5	2	1	1	2	2	2	2	3
1	2	6	2	1	2	2	4	3	2	2	2	3	3	1	3	4	4	5	3	2	1	3	3	2	2	3
1	2	6	1	2	2	3	4	2	2	4	2	3	2	2	3	5	5	5	3	3	3	2	2	3	2	1
1	3	6	5	2	2	2	4	2	2	4	2	4	2	2	2	3	4	4	4	3	2	2	2	1	1	1
2	3	6	4	2	2	2	4	2	2	2	2	2	2	2	2	4	4	4	3	2	2	2	2	2	2	3
2	3	6	4	1	2	1	5	1	2	3	2	3	2	2	3	4	4	4	3	3	3	3	3	3	1	3
2	2	5	3	1	2	2	4	2	2	2	2	2	2	2	2	4	4	4	3	2	2	3	1	1	1	3
1	3	6	5	2	1	3	3	1	4	3	1	3	2	2	2	5	5	5	4	2	1	2	3	3	1	3
1	2	6	3	2	2	2	1	1	1	2	2	3	3	1	1	5	5	4	4	3	2	2	1	4	1	1
2	2	6	2	2	2	2	2	1	1	3	2	3	2	2	2	5	4	5	3	2	2	3	2	2	2	2
1	2	5	2	2	2	2	1	1	2	3	2	4	2	2	2	5	4	5	4	2	1	1	1	2	1	1
2	2	5	2	3	2	3	4	4	2	3	3	3	3	3	3	5	4	3	3	3	3	4	4	5	1	4
2	6	2	2	3	3	3	3	2	2	3	3	3	3	3	3	3	3	2	3	2	2	1	4	4	2	3
2	3	6	5	1	2	1	4	3	2	2	1	2	2	2	2	4	4	5	2	2	1	4	2	1	1	3
2	2	5	4	1	2	2	2	2	2	2	2	2	2	1	2	5	5	4	3	2	2	1	1	2	2	1
2	3	6	3	2	2	3	2	3	3	3	2	3	3	2	2	4	4	5	4	4	3	3	1	4	2	2
2	3	5	4	4	4	4	4	4	4	2	2	2	2	2	2	4	4	2	4	4	4	4	4	4	4	4
2	3	6	3	1	1	5	4	4	4	3	2	3	2	2	3	4	4	5	4	4	1	3	1	3	2	1
2	4	6	5	1	1	2	5	1	1	2	1	2	2	1	2	5	5	5	3	1	3	2	1	4	1	3
1	3	5	5	3	1	4	5	2	4	4	2	3	3	2	3	4	4	5	3	2	3	4	2	2	2	3
1	2	6	5	3	2	4	2	2	2	3	2	2	2	2	2	4	4	4	4	2	3	1	1	4	2	3
1	4	5	5	3	2	3	2	3	3	3	2	2	3	2	2	5	5	5	5	4	3	2	1	2	1	2
2	3	6	5	2	2	2	4	3	3	3	2	2	2	1	1	4	4	4	3	2	2	3	3	3	2	3
2	3	5	4	2	2	2	1	3	2	2	2	2	2	2	2	4	4	5	3	2	2	3	3	2	2	3
1	2	6	5	1	2	3	2	1	3	2	2	3	2	2	2	5	5	5	5	4	2	1	1	3	1	1
2	4	6	4	2	1	2	5	4	4	4	1	3	4	3	2	5	5	5	4	2	3	2	2	1	1	3
1	3	6	3	2	4	2	1	1	2	3	1	3	2	2	2	5	5	4	4	3	3	2	2	1	2	1
2	3	6	3	2	1	2	2	1	4	2	2	2	3	2	2	5	5	5	3	3	2	4	3	3	2	4
2	2	6	2	2	1	1	1	1	1	2	2	3	2	1	2	4	3	5	3	3	1	2	3	2	2	3
2	5	5	5	2	2	2	2	1	2	2	1	3	2	2	2	5	5	4	3	3	3	4	1	4	2	3
1	3	5	5	3	3	2	1	2	1	3	3	3	3	2	1	4	4	4	2	3	1	2	3	2	2	1
2	5	5	5	1	1	1	1	1	2	2	2	2	2	2	2	5	5	5	4	2	3	2	1	1	2	1
2	3	6	4	3	3	4	3	2	4	3	3	3	3	2	2	4	4	5	2	1	1	3	1	4	1	3
2	3	6	4	1	1	2	5	1	1	2	2	2	2	2	2	5	5	4	3	3	3	2	3	2	2	4
2	5	2	1	4	5	3	5	1	5	3	3	3	3	3	3	2	2	5	3	3	2	1	2	1	1	3
2	5	3	2	3	3	3	1	3	1	3	2	2	3	3	3	2	3	3	3	1	3	3	4	3	3	3
2	3	6	3	2	1	2	4	4	2	4	2	3	2	2	2	4	4	5	3	4	4	4	2	2	1	4
2	3	6	2	1	1	1	2	1	1	2	2	2	2	2	1	4	4	4	3	3	2	4	1	4	1	4
2	2	6	2	2	1	2	3	2	2	3	2	3	2	2	3	4	4	5	3	3	3	2	2	1	1	1
1	3	6	2	2	3	4	3	2	1	3	2	3	2	2	3	5	5	5	3	2	2	3	3	3	3	3
2	2	6	2	1	1	1	3	1	1	2	2	2	3	2	2	5	5	5	3	2	2	3	1	3	1	2
2	3	6	1	2	1	3	2	1	1	3	2	4	3	2	2	5	5	3	4	4	4	1	3	2	1	1
2	3	6	2	2	4	4	4	3	4	3	2	2	3	2	2	4	4	4	3	2	2	4	3	4	4	3
2	5	2	1	3	2	3	4	3	3	3	2	2	3	3	3	3	4	3	2	3	3	3	2	3	4	3
2	3	5	2	1	2	2	2	2	3	2	2	3	3	2	2	4	4	4	3	3	3	1	2	2	2	1
2	2	5	2	2	3	4	3	3	4	3	3	2	2	2	2	4	4	4	3	2	3	3	3	2	1	3
1	3	6	3	2	2	4	2	3	4	4	2	3	3	2	2	5	5	3	3	2	1	2	2	4	2	1
2	2	6	1	2	2	2	2	2	2	3	2	2	2	2	2	4	4	4	4	4	2	3	3	2	2	3
2	2	6	5	1	1	1	1	1	1	1	1	1	1	1	1	5	5	5	3	3	3	1	1	1	1	1
1	2	6	5	1	2	2	2	2	2	2	2	2	2	2	2	3	3	3	3	3	3	3	3	3	3	3
2	3	6	3	2	2	3	2	2	2	3	2	3	2	2	3	4	4	4	3	2	3	2	2	3	2	3
2	4	5	2	5	2	2	5	3	3	3	2	3	3	2	3	4	4	4	4	3	2	4	2	4	1	3
1	2	6	3	2	2	2	4	2	2	2	2	2	2	2	2	5	5	4	2	2	2	2	2	2	2	2
2	2	6	2	3	2	4	2	3	3	3	3	2	3	3	3	5	3	4	2	2	2	3	3	2	3	3
1	5	2	2	3	4	3	3	3	3	3	2	2	3	3	2	4	3	3	3	2	2	3	3	3	4	4
2	5	6	5	3	2	2	2	3	4	3	2	2	2	2	2	4	4	2	4	4	4	4	3	4	4	3
1	6	2	2	3	3	5	4	3	3	3	2	3	3	3	2	2	3	5	3	3	1	4	1	4	2	3
2	5	3	1	3	3	5	4	3	3	3	2	3	3	3	2	2	3	5	3	3	2	4	1	4	2	3
2	2	6	1	3	2	3	4	3	3	2	2	2	2	2	2	5	5	4	3	2	2	4	3	3	2	3
1	5	5	5	5	5	5	5	5	5	1	1	1	1	1	1	5	5	2	5	5	4	5	5	5	5	5
2	5	3	1	2	1	2	2	3	4	3	2	4	3	2	3	4	4	5	3	3	2	2	1	2	1	1
2	4	6	5	1	1	1	4	1	1	2	1	2	2	1	2	5	5	4	5	4	4	1	1	1	1	1
1	3	5	2	3	1	4	5	3	4	2	2	3	2	2	2	4	3	5	3	2	3	3	3	1	2	3
1	3	6	4	1	1	2	2	3	2	2	1	2	2	2	2	5	5	5	4	3	3	3	3	1	1	3
2	2	4	2	3	3	2	2	3	3	2	2	2	2	2	2	3	3	3	3	3	3	3	3	4	3	3
2	2	6	2	2	1	2	2	4	4	3	3	3	3	3	3	3	3	3	1	3	3	2	1	2	2	2
2	2	6	2	4	4	4	4	4	4	3	2	2	2	2	2	5	5	5	3	3	3	3	2	3	1	3
1	2	6	5	1	1	2	3	1	3	2	2	2	3	3	3	4	4	4	4	4	3	2	1	2	1	2
1	6	1	2	1	2	2	3	1	1	3	3	3	3	2	2	4	4	4	2	1	2	3	2	3	3	3
2	3	5	1	2	1	2	2	3	1	3	2	3	3	2	2	4	4	4	2	1	2	3	2	4	1	2
1	2	6	5	1	1	2	5	1	1	3	1	2	1	1	1	5	5	5	5	2	3	2	2	2	2	2
2	3	5	2	3	3	3	3	3	3	3	3	3	3	2	2	4	4	4	3	3	3	2	2	2	2	4
2	6	2	2	3	3	3	4	3	3	3	3	3	3	3	3	4	4	3	3	2	3	2	1	1	2	3
1	2	6	1	2	1	2	2	1	2	2	2	3	3	1	2	5	5	5	3	3	3	2	2	2	2	2
1	5	5	3	3	1	2	1	2	2	2	1	2	2	2	2	5	5	5	4	4	4	2	1	2	1	1
1	6	5	3	4	4	4	4	4	4	3	3	3	3	3	3	3	3	3	3	3	3	3	3	2	3	3
2	4	5	5	2	1	2	1	1	1	3	1	3	3	2	2	3	4	5	3	1	1	1	1	1	1	1
2	3	6	2	2	2	2	4	4	3	3	3	3	3	3	3	4	4	4	3	3	3	3	1	2	2	2
2	4	4	2	4	3	3	3	3	3	3	2	3	3	3	3	4	4	2	3	3	3	3	1	4	4	3
2	2	5	1	3	3	3	3	3	3	3	2	3	3	3	2	3	3	3	3	3	3	3	3	3	3	3
2	2	5	2	4	3	4	5	1	3	3	1	3	2	2	2	4	4	4	2	2	2	3	3	4	1	3
2	3	6	2	1	2	4	4	2	4	3	2	3	3	2	2	5	5	2	2	3	3	2	1	3	2	1
2	2	6	2	2	1	2	2	3	3	3	2	4	2	2	3	5	5	5	3	2	2	3	3	3	4	3
2	3	6	2	2	2	4	1	2	3	3	2	2	3	1	1	4	4	5	4	3	3	3	1	1	1	3
1	2	6	4	3	4	4	5	2	2	3	2	3	3	2	2	4	5	4	2	2	1	4	2	4	2	3
2	3	6	3	1	1	1	4	2	2	2	2	3	2	2	3	5	5	5	4	3	2	3	1	1	1	1
1	5	2	3	4	4	3	4	1	3	3	3	3	3	3	3	3	4	4	3	2	2	3	2	3	3	3
1	3	5	3	3	4	2	4	2	3	3	3	3	3	3	3	3	3	3	3	3	3	4	3	3	3	3
2	5	2	2	5	4	3	5	1	1	1	1	1	1	2	2	5	4	1	3	3	3	4	1	5	4	4
2	6	4	2	3	3	2	4	3	3	4	4	4	3	3	3	3	3	3	2	2	2	3	3	3	1	3
1	4	4	2	3	3	3	3	3	3	3	3	3	3	3	3	3	3	3	2	1	1	3	3	3	3	3
1	3	6	1	2	2	3	4	3	1	2	2	2	2	2	2	4	4	4	3	3	3	3	2	2	2	2
2	5	3	2	2	1	3	2	3	3	3	2	2	2	2	2	5	5	3	3	3	3	3	1	4	3	3
2	2	6	5	3	2	4	5	1	2	4	2	3	2	2	2	5	5	5	3	2	2	2	1	1	1	1
2	5	6	3	2	1	4	4	3	4	2	2	4	3	3	3	4	4	4	4	3	3	4	3	4	2	4
2	3	6	3	1	2	2	2	1	1	2	2	3	3	2	2	5	5	5	4	2	2	3	3	2	1	3
2	3	6	3	2	1	2	2	2	2	3	2	3	2	1	2	4	4	5	3	2	2	3	2	2	1	1
2	5	3	2	3	4	4	3	3	4	3	2	3	2	3	2	4	4	2	2	3	3	3	3	3	3	3
1	1	3	1	1	1	1	5	5	1	3	1	5	2	1	1	5	5	1	5	2	2	1	1	5	1	1
2	1	5	1	2	2	2	5	5	5	3	2	2	2	2	2	5	5	5	2	2	3	4	4	4	2	3
2	4	6	4	2	2	2	3	3	3	3	3	4	3	3	3	2	2	4	2	2	2	2	2	2	2	2
2	3	6	3	3	2	3	5	3	3	3	2	3	2	2	2	4	4	4	3	3	3	3	2	2	1	3
2	5	6	4	2	3	2	2	1	1	3	2	3	3	3	3	4	4	4	3	2	3	3	2	4	2	3
2	1	5	1	2	1	2	3	2	2	2	2	2	2	1	1	4	4	4	3	3	2	4	3	3	2	3
1	1	5	1	2	2	1	2	1	2	2	2	3	2	2	3	5	5	5	4	1	4	2	1	2	1	3
1	5	6	4	2	2	4	2	2	2	2	2	2	2	2	2	4	4	1	3	3	3	4	1	2	2	3
2	5	5	3	3	2	1	2	1	1	2	1	3	3	2	3	5	5	5	3	3	2	1	2	2	1	3
2	4	5	3	2	3	4	4	3	3	3	2	3	3	4	4	4	4	3	2	3	3	3	3	3	3	3
2	6	2	3	2	3	4	4	3	2	3	2	3	3	3	3	4	4	3	3	2	3	4	2	3	4	4
2	2	5	2	2	2	3	2	4	4	3	1	3	3	2	2	5	5	5	2	2	2	4	2	2	2	3
1	5	6	3	2	2	3	2	2	3	3	2	4	2	2	3	4	4	5	4	3	3	2	3	1	1	2
1	6	5	4	3	2	3	1	1	2	5	1	2	3	2	3	5	5	5	5	3	5	1	1	1	1	4
2	3	4	3	1	3	3	4	2	4	4	3	3	2	2	2	4	4	4	4	2	3	3	1	4	2	2
2	5	6	3	2	2	3	5	3	1	3	3	4	2	2	3	2	3	2	2	1	1	3	2	3	1	1
2	5	6	4	2	3	2	3	1	3	3	2	2	2	2	2	4	4	4	4	5	5	4	3	4	4	3
2	4	4	2	3	2	5	4	3	3	3	2	3	3	1	3	4	4	4	3	3	2	3	3	3	3	3
1	6	4	2	4	3	2	4	3	3	3	3	3	3	3	3	4	4	2	3	3	3	2	4	3	3	3
2	4	5	3	3	2	4	4	2	2	3	2	2	2	2	2	4	4	4	3	2	3	4	2	3	1	3
2	6	4	2	1	2	1	3	2	2	2	2	3	3	3	3	5	5	5	4	3	4	2	2	3	1	3
2	5	5	3	1	1	1	2	3	2	2	1	2	3	1	2	5	5	5	3	3	2	3	1	1	1	1
2	2	5	2	3	1	3	2	2	2	2	1	3	2	1	2	5	5	5	3	2	1	2	1	2	1	1
1	6	3	1	5	5	5	5	5	5	4	1	4	4	4	4	2	3	3	2	1	2	3	3	3	2	3
2	4	4	2	2	3	3	2	2	3	2	2	2	2	2	2	4	4	3	3	2	3	4	4	4	4	4
1	4	5	2	2	4	3	1	3	4	3	3	3	3	2	3	5	5	5	3	2	3	3	2	3	1	3
2	2	6	1	2	2	2	2	1	2	2	2	2	3	2	2	5	5	4	4	3	2	1	1	1	1	3
2	2	5	2	2	2	3	3	3	3	3	3	3	3	3	3	5	5	5	3	2	2	3	2	4	1	3
2	3	6	5	1	1	1	2	1	1	2	2	3	2	2	2	5	5	5	4	2	2	1	1	3	2	1
1	6	2	1	3	4	1	4	3	5	4	3	4	4	4	4	5	5	3	4	3	3	4	3	2	3	4
2	4	5	3	2	3	3	4	4	4	2	2	3	2	2	2	4	4	4	3	3	3	4	2	3	2	3
2	4	4	2	4	4	4	4	4	4	3	2	3	3	3	3	4	4	2	3	3	3	3	3	3	3	3
2	3	5	2	1	1	2	3	2	4	2	2	2	2	2	2	5	5	5	3	3	4	4	1	2	1	4
2	2	6	1	2	1	2	3	1	2	2	1	2	3	2	2	4	5	5	2	2	1	2	1	3	1	1
2	5	6	2	2	4	4	4	2	2	3	3	3	3	3	3	4	4	4	3	2	2	4	2	4	4	4
2	5	5	3	2	3	3	4	2	3	3	2	3	2	2	2	4	4	4	3	2	2	3	1	3	4	3
1	6	4	2	5	5	5	5	5	5	5	3	5	5	5	5	2	2	3	4	4	3	4	3	3	1	3
2	3	5	5	3	3	3	4	4	4	3	3	3	3	2	2	3	3	3	3	3	3	3	3	3	3	3
1	4	5	4	1	1	1	5	1	1	1	1	1	1	1	1	5	5	5	5	2	1	1	1	1	1	1
2	4	6	4	1	1	1	5	1	1	2	1	2	2	2	1	5	5	5	3	3	3	3	1	4	4	3
1	4	6	5	2	1	2	2	1	1	2	1	2	2	2	2	5	5	4	4	4	3	3	2	2	2	1
2	2	5	1	4	4	4	4	3	4	2	3	2	2	2	2	4	3	4	4	4	3	4	1	2	1	4
1	6	3	3	4	4	4	4	3	2	3	3	4	3	3	3	5	5	3	3	4	3	3	1	3	1	3
2	5	5	2	2	3	4	4	4	4	3	2	2	2	3	2	4	4	5	4	3	4	4	3	3	1	3
2	2	5	5	1	1	2	1	2	2	3	3	3	3	3	3	4	5	5	4	2	3	1	1	2	1	1
2	2	4	1	5	2	1	2	2	1	1	1	1	1	1	1	5	5	5	4	4	4	4	3	4	2	4
2	2	4	4	5	4	5	4	4	3	2	2	4	2	2	2	3	4	2	4	4	4	3	4	4	1	3
1	5	3	2	3	3	3	3	3	3	3	2	3	3	3	3	3	3	3	3	3	3	3	3	3	3	3
2	1	3	1	1	1	2	2	4	1	2	2	2	2	2	2	4	4	4	3	2	1	3	3	2	1	3
2	3	5	2	3	4	3	3	3	3	3	2	3	3	3	2	2	2	3	3	3	3	3	3	3	4	3
2	5	6	4	1	1	1	2	2	1	5	5	5	5	5	5	1	1	5	4	4	4	3	3	3	2	3
1	6	5	3	1	1	1	2	1	2	1	1	1	1	1	1	5	5	5	4	2	3	2	1	2	4	3
1	5	5	4	2	3	2	4	3	3	3	2	3	3	3	3	4	4	5	3	1	2	3	2	3	2	3
2	1	5	1	2	3	3	4	4	5	4	2	3	2	1	1	5	5	5	3	3	2	4	3	3	2	3
2	1	5	1	2	4	4	4	3	4	4	2	2	2	2	2	4	3	4	4	4	3	4	3	2	2	3
2	2	5	3	2	1	2	4	3	2	3	2	2	2	2	2	5	5	5	3	2	3	2	1	4	2	1
2	6	4	2	4	5	4	5	1	3	3	2	3	3	2	2	5	5	5	3	3	3	4	1	3	1	4
2	2	5	3	2	1	4	4	4	4	2	2	2	2	2	2	5	5	5	3	1	1	2	2	2	2	2
2	2	5	1	2	2	5	5	2	2	3	1	1	2	2	2	4	4	5	2	2	2	3	1	3	3	3
2	4	6	3	2	1	1	4	1	1	2	2	2	2	2	2	5	5	4	3	2	3	4	1	3	3	3
2	3	4	2	2	1	2	1	1	3	3	2	3	2	2	2	5	5	5	2	2	2	2	1	4	1	1
2	3	6	3	2	2	4	5	3	3	2	2	3	2	1	3	5	5	5	2	1	3	3	1	3	3	3
2	3	6	2	1	2	2	5	2	2	2	1	3	2	1	2	5	5	5	4	4	4	4	3	2	1	4
1	4	1	2	2	2	2	2	2	2	3	3	3	3	3	3	4	4	4	2	2	2	3	3	3	2	3
2	5	6	3	1	1	1	2	1	1	1	1	1	1	1	1	5	5	5	4	3	3	2	1	2	2	1
2	2	6	1	2	2	2	2	2	4	4	1	3	3	3	3	4	4	4	3	4	3	4	3	3	2	2
1	3	5	2	1	1	2	2	2	3	2	1	3	2	2	3	4	4	4	3	2	3	3	2	2	2	3
2	2	6	4	2	1	2	2	2	1	3	2	2	3	2	2	5	5	5	3	3	2	1	1	2	1	2
2	4	4	2	2	2	3	4	1	3	3	2	3	2	2	3	4	4	4	3	2	2	2	2	2	1	3
1	4	6	5	2	2	2	3	3	2	2	1	3	1	1	2	4	4	2	5	4	3	5	4	4	4	4
2	2	6	1	2	2	3	4	3	3	2	2	2	3	3	3	5	5	5	2	3	2	3	3	3	1	1
2	2	6	1	2	1	1	1	1	1	2	1	1	1	1	2	5	5	5	4	4	2	1	1	1	1	1
2	3	6	4	1	1	3	1	2	2	2	2	4	2	2	3	4	4	4	4	4	2	2	2	1	1	2
2	3	6	2	2	2	4	5	3	3	2	2	2	2	2	2	4	4	4	2	2	2	3	2	4	2	3
1	2	6	1	2	3	3	3	3	3	2	2	3	3	3	3	2	2	3	3	3	4	2	3	2	3	2
2	2	6	2	2	1	2	4	4	3	3	2	3	3	2	2	4	4	5	3	3	3	4	2	2	2	2
2	2	6	1	2	2	2	2	2	2	2	1	2	2	1	1	4	4	5	3	2	2	4	2	3	1	2
2	3	6	3	2	4	3	4	3	3	3	3	3	3	3	3	4	4	4	4	3	4	4	2	3	2	3
2	2	6	1	2	2	2	1	2	2	2	1	3	3	2	3	5	5	5	3	2	1	3	1	4	2	1
2	3	5	3	1	1	1	3	4	2	1	1	3	3	1	2	5	5	4	3	3	2	2	1	2	1	5
2	2	5	2	2	3	4	1	1	3	3	2	3	3	2	2	4	4	3	2	2	4	1	2	2	1	3
1	2	6	1	4	2	4	4	1	2	3	2	3	3	2	3	4	4	5	4	3	2	2	2	2	1	1
2	2	6	1	1	2	3	4	2	4	2	3	3	2	1	2	4	4	4	3	3	3	4	3	3	1	1
2	2	6	1	2	1	2	3	2	2	3	1	2	2	2	2	5	5	5	4	3	3	2	2	3	1	1
2	2	6	1	2	2	2	2	2	3	3	2	3	2	2	2	5	5	5	3	2	1	2	2	2	2	2
2	3	3	2	2	3	2	4	2	3	2	2	2	2	2	2	4	4	4	2	1	2	4	3	3	3	3
2	2	6	1	2	2	2	2	3	1	2	2	2	2	2	2	5	5	5	4	3	2	2	3	2	1	1
2	2	5	5	3	4	4	4	4	4	3	3	3	3	3	3	4	4	3	1	2	1	4	2	3	1	4
2	2	5	1	2	1	2	1	3	1	3	2	3	2	2	2	5	5	5	3	2	3	2	1	1	1	1
1	2	6	4	1	4	4	4	3	3	2	2	3	2	2	2	2	2	3	3	4	4	2	2	2	2	2
2	2	6	5	3	2	2	2	3	2	2	2	2	2	2	2	4	4	4	3	3	3	1	2	2	2	1
2	2	5	2	2	1	5	5	5	2	4	3	3	3	3	3	5	5	5	3	3	3	2	1	1	1	1
2	2	6	1	3	3	3	4	2	2	3	2	3	4	2	3	4	4	4	2	2	2	2	2	2	2	1
2	2	5	1	3	3	4	4	4	4	3	3	3	2	2	3	4	4	2	4	4	4	2	2	2	1	1
2	1	5	1	2	4	4	5	2	2	3	2	2	2	1	2	5	5	5	3	2	2	1	1	1	1	2
2	2	6	1	4	4	4	4	4	4	3	3	3	5	2	3	2	2	4	2	2	2	1	3	2	1	1
1	2	6	2	3	4	5	4	4	4	4	1	3	2	2	2	4	4	5	4	4	2	2	1	4	1	1
2	2	6	1	2	2	1	2	3	2	3	2	3	2	2	2	4	4	5	4	3	1	3	3	3	1	3
1	2	6	1	2	2	4	2	2	4	2	2	2	2	2	2	5	5	5	4	4	4	2	2	4	2	1
2	2	6	1	1	1	4	2	1	3	4	2	2	2	2	2	5	5	5	3	3	2	2	3	2	1	1
1	2	5	1	2	2	1	5	2	2	3	2	3	2	2	2	5	5	5	3	2	3	1	1	2	1	1
1	2	6	2	1	2	2	2	1	2	2	2	5	2	2	2	5	5	5	5	4	1	4	3	2	1	1
2	2	5	1	2	1	2	1	2	3	3	3	3	3	3	3	4	4	3	2	3	3	3	3	3	2	2
2	2	4	2	1	1	5	5	1	2	3	3	3	3	3	3	5	5	5	5	3	3	3	3	3	3	3
2	2	5	2	3	2	3	2	2	3	3	2	3	2	2	2	5	5	5	3	3	3	4	2	1	1	1
1	2	5	1	3	2	2	3	3	2	3	3	3	3	3	3	3	3	3	3	3	3	3	4	3	3	3
2	1	3	1	2	2	2	2	2	2	3	2	3	3	1	2	4	4	5	3	2	3	3	2	2	2	2
2	2	6	3	2	2	3	2	2	2	4	4	3	3	3	3	2	3	3	2	2	3	2	3	2	3	3
2	2	5	3	3	2	5	2	1	2	4	2	4	2	2	4	4	4	5	3	2	2	2	2	4	2	1
2	3	6	4	2	2	3	2	2	2	3	2	2	2	2	2	4	4	4	4	2	2	2	2	2	1	1
2	2	5	1	1	5	3	4	4	4	2	2	2	2	2	2	4	4	5	4	4	2	2	2	2	2	2
2	2	5	1	3	2	2	5	3	3	3	1	2	2	1	2	5	5	5	2	1	1	2	3	3	1	1
1	2	5	1	3	2	3	4	3	3	3	2	3	2	2	2	4	4	4	3	3	1	3	3	3	1	1
1	2	5	1	1	1	3	1	2	3	3	2	4	4	1	3	4	5	5	5	3	3	2	1	1	1	1
1	2	5	1	2	1	3	4	3	3	2	2	2	2	2	2	5	5	5	4	2	1	3	2	3	1	1
2	2	5	1	2	1	2	3	3	3	2	1	3	1	2	2	5	5	5	5	5	3	2	2	1	1	1
1	2	5	1	2	1	1	1	1	2	3	1	1	2	1	2	5	5	5	3	3	1	1	1	2	1	1
1	2	5	1	2	2	2	2	2	2	2	2	2	2	2	2	4	4	5	4	2	2	2	3	3	2	1
1	2	5	1	4	4	5	1	1	1	4	1	5	1	1	3	5	5	5	4	4	1	2	2	1	1	1
2	2	5	1	2	2	3	2	2	1	3	2	3	2	2	2	5	5	4	4	2	3	2	2	2	2	3
2	2	5	1	2	2	2	1	3	2	2	2	3	2	1	2	5	5	5	4	3	3	2	3	1	1	3
1	2	5	1	2	1	2	3	2	3	2	2	4	2	2	2	5	5	5	4	4	2	2	2	2	1	1
1	2	5	1	2	2	4	5	4	4	3	2	3	2	2	2	5	5	4	3	3	2	2	1	2	2	2
1	2	5	1	2	1	2	1	1	2	4	1	5	2	2	2	5	5	5	3	3	2	1	1	1	1	1
1	2	5	1	2	1	3	1	2	3	2	2	3	3	2	2	5	5	5	3	3	2	4	3	2	2	1
2	5	5	3	1	2	2	1	1	1	3	2	3	2	2	3	5	5	4	4	4	4	3	2	4	2	3
2	2	3	1	2	2	2	4	3	2	3	2	3	2	2	2	4	4	4	3	2	3	2	2	2	2	2
1	2	5	1	1	1	2	1	1	3	4	2	3	2	2	2	5	5	5	3	4	2	1	1	1	1	1
1	2	5	1	1	2	2	1	3	3	3	2	3	2	2	2	5	3	5	2	1	2	1	2	1	1	1
2	2	5	4	2	4	2	4	4	4	3	2	3	2	1	2	4	4	4	2	2	1	4	1	4	2	1
1	2	5	1	2	4	3	2	1	3	3	2	3	2	1	2	4	4	5	4	4	4	1	1	1	1	1
1	2	5	1	1	1	1	1	1	2	3	2	4	2	2	2	5	5	5	4	4	2	2	3	1	2	1
1	2	5	1	1	2	3	2	2	2	3	2	3	2	2	2	5	5	5	4	3	3	2	1	1	1	1
1	2	5	1	2	4	1	5	3	2	2	2	2	1	1	2	5	5	5	4	3	4	3	2	3	1	3
1	2	5	4	2	2	2	4	2	2	3	2	3	2	2	2	4	4	4	3	2	2	2	2	2	2	1
2	2	5	1	2	2	2	2	3	2	3	2	3	2	2	2	4	4	5	3	3	3	3	3	2	1	3
1	3	5	3	1	1	3	1	3	2	3	2	3	1	3	2	5	5	5	4	2	3	1	3	2	1	1
2	5	5	4	2	1	4	1	1	3	3	1	4	3	3	3	5	5	5	5	4	4	1	1	1	1	1
1	2	5	1	1	2	2	4	1	2	3	2	2	2	2	2	4	4	4	4	3	2	1	1	1	1	1
2	2	6	1	1	3	4	3	1	3	4	1	3	3	2	2	5	5	4	3	2	2	4	3	2	1	1
1	2	5	1	1	1	3	2	2	1	3	2	2	2	2	2	5	5	5	4	1	1	1	1	1	2	1
1	2	5	1	1	1	2	5	2	2	2	1	2	2	2	2	5	5	5	3	2	1	2	3	2	2	3
2	2	5	1	3	3	3	2	3	3	3	2	3	2	2	3	3	4	3	3	3	4	3	4	3	3	3
1	4	6	3	1	1	2	4	1	1	2	2	3	2	2	3	5	5	4	4	3	3	3	1	4	2	3
1	2	5	1	2	1	2	4	3	1	2	2	2	2	2	2	5	5	5	4	4	2	2	3	4	3	3
1	2	6	1	2	1	2	1	1	1	2	2	2	2	2	2	5	5	5	5	4	3	2	3	3	1	3
2	2	6	1	1	1	3	3	2	2	3	3	3	3	3	2	4	4	5	3	3	3	2	1	3	1	1
1	2	5	2	2	1	4	5	4	3	3	2	3	2	1	2	5	5	3	4	3	3	3	3	1	1	3
2	2	6	1	2	2	3	3	2	3	3	2	3	2	1	2	4	4	5	2	2	3	3	3	3	2	3
1	3	5	3	3	2	2	4	3	2	2	2	3	3	2	3	4	4	4	2	1	1	3	3	3	3	3
1	2	5	1	1	1	1	1	1	2	1	1	1	1	1	1	5	5	5	5	4	4	3	3	3	3	1
2	2	6	3	1	2	1	1	2	2	4	4	4	4	4	4	4	4	5	2	2	1	4	1	1	1	2
1	2	6	3	1	1	1	1	1	1	2	2	3	2	2	2	5	5	5	4	4	3	2	1	1	1	1
1	2	5	1	3	2	3	1	1	1	3	2	3	3	2	3	5	5	5	3	3	1	2	1	1	1	1
1	2	6	1	4	2	2	2	2	2	3	2	3	2	2	3	5	5	5	5	4	2	1	2	1	1	1
1	2	5	1	2	2	1	1	1	1	2	2	3	2	2	2	5	5	5	4	4	1	2	2	2	1	1
1	1	5	1	1	2	3	4	2	2	3	1	4	3	1	3	5	5	4	4	3	3	2	2	1	1	1
1	5	3	2	1	2	2	1	1	2	2	2	2	2	2	2	5	5	5	4	2	1	2	3	2	2	3
2	5	5	4	2	1	2	1	1	1	3	2	3	3	3	3	5	5	5	4	2	3	2	1	1	1	3
1	3	5	2	2	2	2	1	1	1	3	1	3	2	1	2	5	5	5	3	2	3	2	2	4	1	3
1	4	3	1	3	3	3	4	3	3	3	3	3	3	2	2	4	2	4	3	2	3	3	1	2	1	3
1	3	4	2	2	2	4	4	4	3	3	2	2	2	1	1	2	2	5	2	3	2	2	2	4	1	3
1	3	4	2	3	1	2	2	3	2	2	2	3	3	3	2	4	5	5	3	2	2	3	2	1	3	3
2	5	4	5	2	3	2	1	3	5	3	1	2	2	3	3	5	5	5	3	1	2	4	3	4	2	4
1	2	5	1	2	2	3	4	1	2	3	2	3	2	1	2	4	4	5	3	2	2	1	3	2	2	1
1	2	5	1	1	2	2	4	1	2	1	1	1	1	1	1	5	5	5	5	5	3	2	1	1	1	1
2	2	5	5	2	2	4	4	2	1	2	1	2	2	2	2	5	4	5	4	3	4	3	1	1	1	1
2	2	4	2	5	5	2	4	4	4	2	2	2	3	4	4	3	4	2	3	3	3	4	4	2	4	3
2	4	6	3	2	4	5	4	4	3	3	2	2	3	2	2	4	5	4	3	3	3	4	3	4	4	4
2	2	5	3	1	2	3	2	1	2	2	2	2	2	2	2	5	5	5	3	2	2	2	1	3	2	3
1	6	4	3	2	2	4	2	4	4	3	2	4	4	2	4	4	4	4	3	2	4	2	1	4	2	3
2	5	3	2	1	1	1	2	1	1	2	2	3	2	1	2	5	5	5	4	3	3	1	3	3	1	3
1	2	6	1	4	2	5	2	5	2	5	2	5	4	2	3	4	4	5	4	2	4	2	1	1	1	5
1	2	5	1	2	1	3	3	1	3	3	1	4	2	1	2	5	5	5	4	2	4	1	2	2	2	1
2	1	5	1	4	4	4	4	3	4	4	3	4	3	4	3	3	4	4	3	3	3	2	3	3	3	3
1	5	4	4	2	2	2	4	3	4	3	2	1	3	2	2	4	4	5	4	2	2	3	3	2	4	3
2	6	4	2	1	2	1	4	5	3	2	2	2	2	1	2	5	5	2	1	1	3	2	1	5	4	3
2	2	5	1	1	1	1	1	1	1	3	2	1	1	1	1	4	5	5	3	3	3	2	1	2	2	1
2	2	5	1	2	1	2	1	1	1	3	1	3	2	2	2	5	5	5	4	3	3	2	1	2	1	1
1	2	5	1	2	1	1	4	1	1	2	1	4	2	1	1	5	5	5	5	3	1	1	1	1	1	1
2	2	5	2	3	2	1	4	3	4	3	3	3	2	1	1	4	4	5	3	3	1	3	1	4	1	3
1	6	2	3	1	1	1	1	1	1	5	5	5	5	5	5	5	5	5	4	4	4	1	1	1	1	1
2	6	4	2	4	1	2	1	1	1	2	2	3	3	4	3	4	4	5	3	3	2	4	1	5	3	3
2	2	6	1	2	2	2	3	3	2	2	2	2	3	2	3	4	5	4	2	2	1	2	2	3	2	3
1	4	4	1	4	4	2	4	1	3	3	2	4	3	2	2	4	1	2	2	2	2	4	2	4	2	3
1	5	4	3	3	2	2	4	2	3	3	2	3	3	2	3	4	4	4	3	2	3	3	3	4	2	3
2	5	5	4	1	1	2	4	3	2	1	1	1	1	1	1	4	4	4	3	2	2	3	3	3	4	4
2	6	3	2	4	2	2	4	3	3	2	2	2	2	2	2	4	4	5	3	4	3	3	1	2	2	2
2	6	3	2	3	1	3	3	3	3	4	3	3	3	3	3	3	3	3	2	2	2	3	3	3	3	3
2	6	4	2	3	2	2	4	3	2	2	2	2	2	2	3	4	4	4	3	1	1	1	2	2	4	3
2	3	6	2	2	2	3	2	2	2	3	2	2	3	2	2	5	5	5	4	3	3	2	2	2	2	1
1	5	4	2	4	4	4	4	1	3	3	2	3	2	3	3	4	4	4	4	3	3	4	3	4	3	4
2	5	4	3	4	5	3	4	5	3	2	2	2	2	3	3	3	3	3	2	2	1	3	3	4	4	4
2	5	4	1	1	1	3	5	1	3	1	1	1	2	3	1	4	4	4	3	3	3	3	1	2	3	3
1	5	3	2	3	2	3	5	1	4	4	2	3	2	2	2	4	4	4	3	2	2	2	3	2	2	3
1	2	5	1	2	1	2	4	3	2	3	2	2	2	2	2	4	4	5	4	4	1	2	2	2	1	1
2	3	4	2	3	5	5	4	3	4	3	2	4	3	3	3	4	4	4	3	2	3	3	3	2	2	3
2	3	4	2	2	2	2	2	1	1	2	2	3	2	2	2	4	4	4	3	2	2	2	2	3	3	3
2	5	5	4	2	2	4	2	4	2	3	2	3	3	3	3	4	4	5	3	3	2	4	2	3	2	3
1	5	3	2	1	1	1	5	1	1	2	2	3	3	3	3	5	5	5	3	2	2	3	5	1	1	3
2	3	6	5	1	1	1	1	1	1	2	2	2	2	2	2	5	5	5	4	3	1	1	1	1	1	1
1	3	6	2	2	2	4	4	1	3	3	2	3	3	2	2	4	4	5	4	3	3	1	2	2	2	2
2	2	5	1	3	2	2	2	1	2	3	1	3	2	1	2	5	5	5	3	3	2	1	2	1	1	1
2	4	5	2	2	2	5	4	3	5	3	2	3	3	2	3	4	4	5	3	1	1	4	2	4	1	4
1	3	5	2	1	1	1	3	1	1	2	2	2	2	2	2	5	5	5	2	1	3	3	2	4	2	3
1	6	4	3	2	1	1	2	1	2	2	1	1	1	1	1	5	5	5	4	2	3	2	2	2	2	3
1	3	4	3	1	2	1	2	1	2	3	3	3	3	3	3	5	4	5	4	2	4	4	1	1	1	1
2	2	6	3	1	2	1	2	1	1	3	1	3	2	1	2	5	5	5	5	5	2	4	1	1	1	1
2	4	5	2	2	2	2	2	2	1	3	2	3	2	1	1	4	4	5	3	2	2	3	3	2	2	3
1	2	6	5	2	4	5	4	4	4	5	3	5	5	3	2	4	5	4	4	3	4	2	3	4	2	3
2	4	4	2	2	1	1	2	1	2	2	2	2	2	2	2	5	5	5	3	2	3	1	1	1	1	1
1	3	6	5	2	1	2	2	1	1	2	2	2	2	2	2	5	5	5	4	4	2	2	1	1	1	1
1	6	2	2	4	3	4	4	1	4	3	2	3	3	3	3	5	5	5	2	3	2	2	2	2	3	1
1	2	5	5	1	1	1	1	1	1	2	2	3	2	2	2	5	5	5	4	4	2	1	1	1	1	1
2	3	5	2	2	2	4	5	4	4	3	2	2	2	2	2	5	5	5	2	1	1	2	3	3	2	3
2	2	5	1	1	2	2	2	1	2	2	1	2	1	1	1	5	5	5	5	4	3	2	1	1	1	1
2	2	4	2	1	1	1	1	1	1	5	5	5	5	1	1	1	1	5	1	1	1	2	1	1	1	1
2	4	4	3	2	2	4	5	2	2	3	1	3	2	3	2	4	4	4	4	4	4	2	2	2	2	4
1	2	5	1	2	3	2	4	1	1	2	2	3	3	2	1	5	4	3	3	2	2	2	2	3	1	2
1	3	6	4	2	2	3	2	4	4	2	2	2	2	2	2	4	4	4	2	2	2	2	2	2	2	3
2	2	6	1	2	3	4	2	2	4	3	2	3	2	2	2	4	4	5	3	4	1	2	1	2	1	1
2	2	6	1	2	2	4	4	4	3	2	2	2	2	2	2	4	4	3	3	2	3	4	1	3	2	1
1	2	6	2	1	1	3	5	2	3	2	2	2	2	2	2	5	5	5	4	4	1	1	1	1	1	1
2	3	4	1	1	3	2	2	3	3	3	2	3	3	2	2	4	4	4	3	1	2	3	1	4	3	3
2	2	6	1	1	1	1	4	2	4	2	1	3	1	2	3	4	4	4	4	2	3	3	2	2	1	3
1	4	3	2	3	2	1	4	3	4	2	1	2	2	1	1	5	5	5	2	3	3	3	1	5	5	4
1	4	2	3	2	1	2	5	1	1	3	2	3	2	1	1	5	5	4	4	3	2	4	1	4	2	3
2	2	6	1	1	1	1	1	2	2	2	1	2	2	1	2	4	4	5	3	2	3	2	2	1	1	1
2	2	6	2	1	2	2	4	2	2	3	2	2	2	2	2	5	5	5	3	3	3	3	2	2	1	2
2	2	6	1	2	2	2	1	1	3	3	2	3	2	2	2	5	5	4	5	4	2	1	1	2	1	2
2	2	6	1	2	2	3	5	1	1	2	1	3	3	2	2	4	4	5	2	1	1	5	1	1	1	4
1	5	5	2	1	1	2	5	1	1	3	1	2	1	2	2	5	5	4	2	3	3	5	1	2	4	3
2	2	5	1	2	1	2	2	3	1	3	2	3	3	3	2	2	2	5	2	1	2	4	1	1	1	3
1	5	5	5	3	4	4	5	3	3	2	2	2	2	2	2	2	3	4	3	3	3	3	1	3	2	2
1	3	5	5	2	3	4	5	2	4	3	3	3	3	3	3	4	4	2	3	3	3	2	3	4	3	2
2	6	3	2	1	2	1	1	1	2	2	1	2	2	3	2	5	5	5	5	3	3	3	3	3	3	4
1	3	6	3	3	5	3	4	2	1	2	2	2	2	2	2	5	5	4	5	2	1	2	3	3	4	4
2	1	5	2	2	2	1	2	2	3	4	3	4	2	3	2	4	3	5	3	2	1	2	2	1	1	3
1	2	6	5	2	4	2	4	3	4	3	2	2	2	1	1	4	3	2	4	4	4	4	2	4	3	2
1	4	5	4	1	1	1	2	1	2	1	1	3	2	1	2	5	5	1	4	1	4	1	3	2	1	3
1	5	4	4	3	3	4	2	4	4	3	3	4	3	3	3	1	4	4	3	2	2	4	3	2	2	3
1	3	6	5	1	5	2	2	1	1	2	2	2	2	2	3	5	5	5	3	3	1	1	3	3	3	1
1	1	5	1	1	1	2	1	1	2	3	1	2	1	2	2	5	5	5	4	3	2	1	2	1	1	1
1	1	5	1	3	2	3	2	4	2	3	2	3	3	2	3	5	5	5	3	2	2	2	2	1	4	1
2	6	5	3	4	4	3	3	4	4	3	2	3	3	4	2	3	3	2	3	3	3	3	1	5	2	4
1	2	6	3	2	1	3	1	1	4	3	2	4	3	2	4	5	5	5	3	3	1	1	1	1	1	1
1	3	4	5	2	2	3	1	3	3	3	2	3	2	2	2	5	5	5	3	2	3	3	2	2	2	1
1	4	5	2	3	2	2	5	4	4	3	2	5	3	2	1	4	3	2	3	2	2	3	1	3	1	3
1	2	5	3	3	4	3	1	2	3	3	3	2	2	1	2	5	5	5	3	1	1	4	2	3	1	4
1	6	2	2	2	3	5	5	1	4	3	2	3	3	2	3	4	4	5	2	1	1	4	1	2	4	3
1	6	4	3	1	1	1	1	1	1	3	3	3	3	3	3	1	1	4	3	2	2	2	2	2	2	2
2	5	4	2	3	2	2	4	2	2	2	2	2	2	2	2	4	4	4	3	3	3	4	1	4	3	2
2	1	5	1	3	2	4	5	2	2	3	2	3	3	1	3	5	5	5	3	2	2	2	3	3	2	2
1	4	6	5	2	4	2	4	3	2	3	3	3	3	3	3	3	3	4	3	2	2	4	3	3	2	3
1	3	6	5	2	1	3	2	3	3	2	2	3	2	2	2	5	5	5	3	2	2	1	1	2	1	1
2	2	6	3	4	4	3	4	4	3	3	2	2	2	2	2	4	4	4	3	3	3	2	3	3	2	3
1	6	5	2	3	1	1	5	3	1	3	1	3	3	3	3	5	5	5	4	3	4	3	1	2	3	1
2	6	4	2	2	1	2	4	1	1	3	2	3	3	2	2	5	4	4	3	2	3	2	2	3	2	3
2	5	5	2	3	4	3	5	4	4	3	1	3	3	3	3	4	4	4	2	1	1	3	3	3	4	4
1	6	4	2	2	2	2	4	3	3	2	2	2	2	2	2	3	3	4	2	1	1	2	2	2	3	3
2	6	4	2	1	1	1	1	1	1	2	2	2	2	3	3	5	5	5	5	2	3	2	2	3	4	4
2	6	3	3	1	2	2	2	1	2	2	2	2	2	3	2	5	5	5	4	3	4	2	1	1	1	4
1	3	5	2	2	1	2	2	2	2	3	2	3	3	2	2	4	4	5	4	3	2	2	3	2	1	3
1	6	4	2	3	3	4	5	5	5	2	2	2	2	2	2	5	5	5	5	5	4	3	3	4	2	4
1	5	3	3	3	4	4	1	1	4	3	2	3	3	3	3	4	4	5	3	1	2	3	1	1	1	3
1	2	6	5	2	1	4	2	1	3	2	1	2	2	3	3	5	5	5	4	3	3	2	2	2	1	1
1	2	6	3	2	1	2	2	4	3	2	2	3	2	2	2	4	3	2	4	4	2	4	2	4	2	1
2	5	4	3	1	1	2	2	3	2	2	2	2	2	2	2	5	5	5	3	2	2	4	3	3	3	3
2	2	5	1	2	3	3	2	3	3	3	2	3	3	2	2	4	4	4	3	2	3	3	3	2	2	2
1	4	4	1	2	4	5	5	5	5	5	1	1	3	2	3	5	5	5	2	2	5	5	3	3	3	3
2	5	4	2	2	1	3	1	3	3	2	2	2	2	3	3	4	4	5	2	1	2	3	3	4	1	3
2	4	5	4	1	2	2	1	4	3	3	2	3	3	2	2	4	4	4	2	1	1	4	1	2	4	4
2	3	6	5	4	2	3	3	3	3	3	2	2	2	2	2	4	4	4	2	2	2	3	3	2	1	3
2	1	5	1	2	2	2	2	2	2	3	3	3	2	2	2	4	4	4	3	2	1	2	2	3	2	2
1	6	2	2	2	1	2	1	3	2	3	2	4	3	3	3	5	5	5	4	3	3	3	2	4	2	3
1	2	5	1	2	2	4	3	2	2	4	3	4	4	3	4	4	5	4	4	3	2	2	3	1	1	1
2	4	5	2	2	2	2	4	1	2	2	1	3	3	2	2	4	4	4	2	1	2	3	1	2	4	4
2	5	3	2	2	1	1	4	1	1	3	2	3	3	2	2	4	5	5	2	2	2	3	1	2	1	2
1	2	6	1	2	1	2	2	2	1	3	2	2	2	1	2	5	4	4	4	3	2	1	2	2	2	1
1	2	5	1	2	1	3	3	1	2	3	2	3	2	2	2	5	5	4	3	3	3	2	3	1	2	1
2	5	4	1	4	2	2	1	1	2	2	2	3	2	3	2	5	4	5	2	2	1	2	1	3	1	1
1	4	4	5	1	1	1	2	1	1	3	2	3	3	3	2	5	5	5	3	3	2	3	2	2	3	3
2	3	6	3	1	1	2	2	1	4	3	2	2	2	2	2	4	4	5	4	3	3	3	2	4	1	3
1	2	6	5	3	2	5	5	2	4	4	2	4	3	3	3	4	4	5	2	2	2	2	1	1	1	3
1	3	6	3	2	1	2	2	3	2	3	3	3	4	2	3	5	5	5	3	2	2	3	3	2	1	3
1	6	4	2	2	1	3	3	3	3	3	2	3	3	3	3	4	4	4	4	4	3	3	2	2	2	2
1	2	5	1	3	1	2	5	3	3	2	2	2	2	2	2	4	4	5	3	3	2	1	3	1	1	3
1	6	3	2	4	2	4	5	5	5	5	5	5	5	5	5	4	3	1	2	2	2	3	3	5	5	4
2	6	5	2	1	1	1	2	1	1	2	1	2	2	2	2	4	4	4	3	3	2	2	1	2	4	3
1	2	5	1	2	1	1	2	1	2	2	1	2	2	2	2	5	5	5	4	3	3	1	2	1	1	1
2	6	4	2	2	2	2	2	1	2	3	2	3	2	3	3	2	5	5	3	1	3	2	3	2	1	3
1	2	5	1	2	1	3	2	2	3	3	2	4	2	3	2	5	4	4	3	2	2	3	3	1	1	1
1	5	5	4	1	1	2	1	1	1	2	2	3	3	3	3	5	5	5	4	4	3	2	1	4	1	3
2	3	5	4	1	1	2	4	3	3	2	2	2	2	2	2	5	5	4	3	3	2	3	3	4	1	3
2	5	4	2	4	2	4	4	2	3	3	3	3	3	3	3	4	2	5	3	3	2	4	3	3	3	3
2	2	4	2	2	2	2	2	2	3	3	3	3	3	2	2	4	3	5	3	2	2	2	3	4	2	3
1	5	5	2	3	1	3	1	1	1	4	4	4	4	4	4	1	1	5	1	1	1	1	2	1	1	1
1	6	4	2	2	2	2	2	2	2	3	3	3	3	3	3	4	4	4	3	3	2	3	3	4	4	4
1	1	5	1	2	1	3	3	2	2	2	1	2	1	2	1	5	5	5	4	4	2	2	2	1	1	1
1	2	5	3	1	1	1	2	1	1	2	1	2	2	2	2	5	5	5	4	3	2	1	1	2	1	1
2	3	6	2	1	1	1	2	1	1	2	2	2	2	2	2	5	5	5	3	2	4	3	3	3	2	3
1	4	4	3	2	2	2	4	4	4	4	3	3	3	3	3	2	2	4	3	3	2	3	2	2	1	1
2	2	5	1	3	3	4	2	3	3	3	3	3	3	3	3	4	3	5	2	1	1	2	2	3	1	3
2	2	5	2	4	5	4	4	4	5	3	2	3	3	2	2	4	4	5	4	4	4	4	3	3	1	4
1	3	6	5	2	1	2	4	1	2	3	2	3	4	2	2	4	4	3	3	3	3	2	2	2	2	3
1	2	5	2	2	1	2	2	1	1	1	1	1	1	1	1	5	5	5	4	2	3	3	1	2	1	3
